# Supplementary material for: The concept of “Work-Life-Blending”: a systematic review
Source: Front Psychol. 2023 Dec 21;14:1150707. doi: 10.3389/fpsyg.2023.1150707 (PMC10773668; doi:10.3389/fpsyg.2023.1150707)
Supplement: Supplementary file 1 [file Table_1.XLSX]

## Sheet: Included studies
Category	Title of study	Authors	Year of publication	Study objective	Research questions/Hypotheses	Study methodology	Included conceptual or operational definitions of work-life blending
Borders	Toward Understanding Remote Workers' Management of Work-Family Boundaries: The Complexity of Workplace Embeddedness	Eddleston, Kimberly A.; Mulki, Jay; Clair, Judith	2017	Examination of how remote workers/employees who work from home, manage the work-family interface.	Research Question 1: How does the physical integration of work and family create benefits and challenges for remote workers? Research Question 2: How does the location of work in the home affect remote workers’ ability to transition between work and family roles? Research Question 3: How do male and female remote workers manage boundaries between their work and family domains?	Multi-method: Based on qualitative study, a model was proposed and tested via a questionnaire with N = 299 remote workers.	None
Borders	Flexing Work Boundaries: The Spillover and Crossover of Workplace Support	Ferguson, Merideth; Carlson, Dawn; Kacmar, K. Michele	2015	Examination on two resource conditions critical to employee work boundary flexibility: supervisor instrumental support and organizational segmentation support and examination on how workplace supports crossover to affect the subordinate’s family, specifically the spouse	Hypothesis 1: Work boundary ﬂexibility will mediate the effect of supervisor instrumental support on family functioning. Hypothesis 2: Work boundary ﬂexibility will mediate the effect of organizational segmentation support on family functioning. Hypothesis 3: Work boundary ﬂexibility will mediate the effect of supervisor instrumental support on affective commitment. Hypothesis 4: Work boundary ﬂe…	A survey with a matched set of N = 503 subordinates and their spouses.	None
Individual	Organizational culture and work-life integration: A barrier to employees' respite?	Foucreault, Annie; Ollier-Malaterre, Ariane; Ménard, Julie	2018	Twofold: (1) Determination whether an organizational culture of integration can influence individuals’ ability to act on their personal preference for segmentation. (2) Determination whether a mismatch between culture and personal preferences can influence the emotional state of employees and in what way.	Hypothesis 1: "An individual’s preference for segmentation will be positively related to his or her psychological detachment from work" Hypothesis 2: "The positive relationship between an individual’s preference for segmentation and his or her psychological detachment from work will be moderated by his or her perceived organizational culture of integration such that this relationship will be weak…	A study of N = 243 employees.	None
Borders	Looking at spillover from both sides: an examination of work and home flexibility and permeability	Hyland, MaryAnne; Prottas, David	2017	Examination on how ﬂexibility and permeability in the boundaries surrounding the work and home domains affect the spillover from work to home and home to work.	Hypothesis 1a: Flexibility of the work boundary will be negatively related to W→H time-based, strain-based, and behaviour-based spillover. Hypothesis1b: Flexibility of the home boundary will be negatively related to H→W time-based, strain-based, and behaviour-based spillover. Hypothesis 2a: Flexibility of the work boundary will be positively related to W→H instrumental spillover. Hypothesis2b: Fl…	A on-line survey with business school alumni of a private university in the northeast USA (N = 4.392).	None
Domain	After hours teleworking and boundary management: Effects on work-family conflict	Jostell, David; Hemlin, Sven	2018	Examination on how teleworking outside regular office hours and individual boundary management relate to work-family conflict.	Hypothesis 1:The extent of teleworking outside regular ofﬁce hours is related to higher work interference with family (WIF). Hypothesis 2: The extent of teleworking outside regular ofﬁce hours is related to higher family interference with work (FIW). Hypothesis 3: Higher work to nonwork permeability is related to higher work interference with family (WIF). Hypothesis 4: Higher nonwork to work per…	A web survey with fulltime employees (N = 71) at the headquarters of a multinational high-tech firm in Sweden.	None
Borders	Work interrupted: a closer look at work boundary permeability	Kim, Sungdoo; Hollensbe, Elaine	2017	Examination of the antecedents of work boundary permeability by investigating both individual and situational factors and to better understand the consequences of work boundary permeability by examining both negative and positive effects.	Hypothesis 1: Segmentation preference at work is negatively related to work boundary permeability. In other words, the greater the preference for segmentation at work, the less permeable the actual work boundary is. Hypothesis 2: Workload is negatively related to work boundary permeability. In other words, the greater the workload, the less permeable the work boundary is. Hypothesis 3: Home deman…	Two surveys with N = 308 full-time employees from an information technology firm in the Midwestern USA.	None
Borders	When work comes home: technology-related pressure and home support	Kim, Sungdoo; Hollensbe, Elaine	2018	Examination of factors, especially the impact of technology related pressure on home boundary permeability and of both positive and negative consequences of home boundary permeability, along with the role of home support.	Hypothesis 1: Technology-related pressure will positively predict home boundary permeability over and above individuals’ segmentation preference. Hypothesis 2: Home boundary permeability will be positively related to work-to-home conﬂict. In other words, the more permeable the home boundary, the greater work-to home conﬂict will be. Hypothesis 3: Home boundary permeability will be positively rela…	Survey with 267 full-time employees in the Midwestern United States,	None
Domain	Juggling work and family responsibilities when involuntarily working more from home: A multiwave study of financial sales professionals	Lapierre, Laurent M.; Steenbergen, Elianne F.; Peeters, Maria C. W.; Kluwer, Esther S.	2016	Examination whether involuntarily working more from home (teleworking) is related to higher time-based and strain-based work-to family conflict (WFC), considering employees’ boundary management strategy (integration vs. segmentation) and work–family balance self-efficacy as moderators.	Hypothesis 1: Involuntarily working more from home is associated with higher time-based and strain-based WFC. Hypothesis 2: Employees’ boundary management strategy will moderate the positive (within-person) relationship between involuntarily working more from home and both dimensions of WFC, such that this positive relationship will be weaker among those who use a segmentation strategy compared w…	Multiwave (three survey time points) survey with N = 251 financial sales professionals in the Netherlands.	None
Borders	Finding Work-Life Balance in a Digital Age: An Exploratory Study of Boundary Flexibility and Permeability	McCloskey, Donna Weaver	2013	Examination of the characteristics of employees with different boundary types and whether these individuals experience different levels of work family conflict as well as job and life satisfaction.	Hypothesis 1a: Respondents who have flexible boundaries will have less time based work-family conflict than those who have inflexible boundaries. Hypothesis 1b: Respondents who have flexible boundaries will have less strain based work→ family work family conflict than those who have inflexible boundaries. Hypothesis 1c: Respondents who have flexible boundaries will have less strain based family→ …	Online-survey with N = 65 undergraduate and graduate alumni.	None
Individual	Forget about 'the ideal worker': A theoretical contribution to the debate on flexible workplace designs, work/life conflict, and opportunities for gender equality	Peters, Pascale; Blomme, Robert Jan	2019	Examination (based on Self-Determination Theory and Boundary Theory) on how flexible workplace designs can trigger multiple motivational processes underlying gendered work/nonwork integration behaviours, and how these affect work/life conflict.	Research Question 1: How do work-related availability demands affect boundary control among men and women? Research Question 2: How does a lack of boundary control in view of work-related availability demands affect the controlled motivated integration of men and women? Research Question 3: How do controlled motivated integration behaviours in response to work related availability demands affect …	Theoretical elaboration	None
Domain	Boundary control and controlled boundaries: Organizational expectations for technology use at the work-family interface	Piszczek, Matthew M.	2017	Examinations of the conditions under which work–family technology use is associated with greater boundary control.	Hypothesis 1: After-hours electronic communication expectations will be positively related to work–family technology use. Hypothesis 2: The positive relationship between after-hours electronic communication expectations and work– family technology use is stronger when work–family segmentation preferences are higher. Hypothesis 3: After-hours electronic communications expectations are negatively r…	Multiwave online survey with N = 163 alumni of a human resource management master’s degree program in the Midwest United States.	None
Domain	Help or hindrance? Day-level relationships between flextime use, work–nonwork boundaries, and affective well-being	Spieler, Ines; Scheibe, Susanne; Stamov-Roßnagel, Christian; Kappas, Arvid	2017	Examination whether links between day-specific flextime use and affective well-being at work and at home can be explained by level of goal completion and the subjective boundaries around one’s work and private life domains.	Study 1 Hypothesis 1: Day-specific use of flextime is negatively associated at the within-person level with the strength of boundaries at (a) work and (b) home. Hypothesis 2: Day-specific use of flextime is positively associated at the within-person level with the strength of boundaries at (a) work and (b) home. Hypothesis 3: Day-specific boundary strength at work is related to more positive and …	Study 1: Experience-sampling methodology (N=150) Study 2: Online questionnaire and daily surveys (N=608)	None
Individual	Measurement and Predictive Invariance of a Work-Life Boundary Measure Across Gender	Wright, Natalie A.; Kutschenko, Konstantin; Bush, Bryant A.; Hannum, Kelly M.; Braddy, Phillip W.	2015	Twofold: (1)evaluate the measurement equivalence/invariance (ME/I) of the WLI across gender. (2) to examine whether WLI scores exhibit predictive invariance in regard to important work–life outcomes.	Research Question: Will the five dimensions of the WLI (NIW, WIN, WI, FI, and BC) exhibit predictive invariance across gender in relation to work schedule fit, intention to turnover, work–family conflict, family–work conflict, and psychological distress?	Evaluation research: Data collected via initiative use of the WLI and by using product sales (N = 1. 800 professional workers across a variety of industries).	None
Domains	Communicating across the borders: managing work-life boundaries through communication in various domains	Leppäkumpu, J.; Sivunen, A.	2023	Examination on how communication can be used to manage work-life boundaries in different domains. The article explores the interconnectedness of work and life domains, how communication practices and strategies can influence the blending or separation of these domains and how individuals can navigate and maintain boundaries between work and life through communication techniques in various context…	Research Question: When managing work-life boundaries at work, home, and in other life domains, what types of ATB communication practices do employees and their relational others engage in and why?	Interview with N = 32 informants.	None
Interindividual	Dyadic Approach to Examining Dual-Earner Couples’ Boundary Segmentation Preferences and Work–Family Conflict	Wan, M. M.; Shaffer, M. A.; Dou, J.; Zhang, M.; Zhang, Y.	2022	Examination of the influence of the congruence and incongruence between dual-earner couples’ work segmentation preference (WSP) and family segmentation preference (FSP) on work–family conflict.	Hypothesis 1a: Both partners of a dual-earner couple will report lower levels of WFC when their WSPs are congruent at a higher level than a lower level. Hypothesis 1b: The congruence effect of WSP on WFC is stronger for wives than for husbands, such that wives will report more reduced WFC than their husbands when the dual-earner couple’s WSPs are congruent at a higher level than a lower level. Hy…	Survey with 161 dual-earner couples in China.	None
Individual	Workers’ Motivation, Role Blurring, and Well-Being Profiles: A Person-Centered Approach	Lachance-Grzela, M.; Lajoie, D.; Ross-Plourde, M.; Bryar Lagacé, M.; Demers, M.	2022	Examination of workers' profiles according to the fluidity of their boundary between work and nonwork roles, their motivation at work, and their well-being.	Are there discernable profiles of workers according to their work motivation, role blurring, and psychological well-being?	Survey with an Amazon Mechanical Turk sample of 200 currently employed adults (123 men and 77 women).	None
